# Supplementary material for: Estimation in emerging epidemics: biases and remedies
Source: J R Soc Interface. 2019 Jan 16;16(150):20180670. doi: 10.1098/rsif.2018.0670 (PMC6364646; doi:10.1098/rsif.2018.0670)
Supplement: simulation.c [file rsif20180670supp2.c]

/*CMJmulation using a linked list*/
/*CMJ BP with S->E->I->R + incubation period + death or well at R*/
/*Latency is assumed to start at infection and be L~Gamma(2,1/5)*/
/*Incubation should be equal to Latency but is fuzzed by S = L + Uniform[-L/5,L/5]*/
/*Infectious period starts at L and is IP~Gamma(1,1/5)*/
/*During IP, new infectives are created according to PP with intensity BETA = R_0/5 */
/*R_0=1.7*/
/*At the end of IP, the patient will either go to Death with D~Gamma(4/9,1/9)*/
/* or to Remission with R~Gamma(4,1/3). P(D)=1-P(R)=0.7*/
/*Statistics are collected when number of reported reaches 4500, a prediction */
/*is made about number of reported after 6 weeks and the actual number simulated*/

#include <stdlib.h>
#include <stdio.h>
#include <math.h>
#include <time.h>

#ifndef NULL
 #define NULL (void *) 0*
#endif

#define INITSEED 4913
#define NSIMS 1000


#define R_0 1.7
#define BETA 0.34 /* per day, infection intensity for PP = R_0/5 in this case*/
#define P_DEATH 0.7


typedef struct event {char type; double event_time,oit,ost,oost;
struct event *prev, *next;} EVENT;
/*type = S(ymptoms),I(new infected),R(emission),D(eath)         */
/*Events are laid out in an ordered linear list at time         */
/*points (event_time) with a type which is  processed           */
/*when the event is pointed at by "now".                        */
/*At every 9th event (backward) ST is sampled at S-events.      */
/*oit= originator infection time , ost= orig. symptom time      */
/*oost= originator's originator symptom time*/
/*Events have *prev, *next to allow backwards contact tracing...*/

/*Declare global vars here....*/
int seed=INITSEED;

/*RAN0=================================================*/
/*Improves the natural random number generator rand()  */
/*using a further randomization step; the trick comes  */
/*from Knuth and is decribed in Numerical recipes in C */
/*by P,F,T&V 1988*/
double ran0(idum)
int *idum;
{	static double y,maxran,v[98];
	double dum;
	static int iff=0;
	int j;
	
	if(*idum < 0|| iff==0)
		{
		iff=1;
		maxran=RAND_MAX+1.0;
		srand(*idum);
		*idum=1;
		for(j=1;j<=97;j++)dum=rand();
		for(j=1;j<=97;j++)v[j]=rand();y=rand();
		}

	j=1+97.0*y/maxran;
	if(j>97||j<1) printf("RAN0:Impossible");
	y=v[j];
	v[j]=rand();
	return (y+1.0)/(maxran+1.0);
}
/*RANEXP===============================================*/
/*Simulates an Exp distr rv with E(X)=1/lambda*/
double ranexp(lambda)
double lambda;
{
return -1.0*log(ran0(&seed))/lambda;
}
/*INCUBATION_PERIOD=LATENCY+/-U(20%)===================*/
double inc_period(latency)
double latency;
{
return latency*(0.8+0.4*ran0(&seed));
}
/*LATENT_PERIOD=Gamma(2,1/5), E=10=====================*/
double latent_period()
{
return ranexp(0.2)+ranexp(0.2);
}
/*INFECTIOUS_PERIOD=Gamma(1,1/5), E=5==================*/
double iplength()
{
return ranexp(0.2);
}
/*END_IP_TO DEATH=Gamma(4/9,1/9) , E=4=================================*/
double deadtime()
{double a,b;
a=pow(ran0(&seed),9.0/4.0);b=pow(ran0(&seed),9.0/4.0);
while(a+b>1){a=pow(ran0(&seed),9.0/4.0);b=pow(ran0(&seed),9.0/4.0);}
return (9.0*ranexp(1.0)*a/(a+b));
}
/*END_IP_TO WELL=Gamma(4,1/3), E=12===================*/
double welltime()
{
return ranexp(1/0.3)+ranexp(1/0.3)+ranexp(1/0.3)+ranexp(1/0.3);
}
/*NEW_EVENT=============================================*/
/* Creates and inserts the event in the event list by   */
/*updating the pointers (prev) and (next)               */
void new_event(owner,when,what,xtime)
EVENT *owner; double when,xtime; char what;
{	EVENT *e,*p;
	e=(EVENT *) malloc(sizeof(EVENT));
	if(e==NULL) {printf("Shit in malloc\n");exit(1);}
	e->type=what;
	e->event_time=when;
	e->oit=owner->event_time;
	e->ost=xtime;
	e->oost=owner->ost;
	p=owner;
    while ((p->next!=NULL) && (p->next->event_time < when))
		(p=(p->next));
	if(p->next==NULL)
		{e->prev=p;
		e->next=NULL;
		p->next=e;
		}
	else
		{e->next=p->next;
		e->prev=p;
		p->next=e;
		}
}
/*=====================================================*/
/*Activated at I-event, creates future events of infected    */
void new_infective(infection_event)
EVENT *infection_event;
{	double lat,end,time,xtime;
	lat=latent_period();/*start infectivity*/
	time=(infection_event->event_time)+inc_period(lat);/*time of symptoms*/
	xtime=time;
	new_event(infection_event,time,'S',xtime);
	time=(infection_event->event_time)+lat;
	end=time+iplength();
	time+=ranexp(BETA);
	while(time<end)
		{
		new_event(infection_event,time,'I',xtime);
		time+=ranexp(BETA);
		}
	if(ran0(&seed) < P_DEATH)
		{new_event(infection_event,end+deadtime(),'D',xtime);}
	else
		{new_event(infection_event,end+welltime(),'R',xtime);}
}
/*=====================================================*/

/*START OF MAIN....====================================*/

int main(void)
{
int total_inf, total_rep, total_well, total_dead, actual_inf;
int j,number_OK_runs,one_more,day,first4500,final,sflag,gflag;
int total_inf4500,actual_inf4500,total_dead4500,total_well4500;
int drep[501],day4500;
double st[501],gt[501],time4500,smean,svar,gmean,gvar;
EVENT start={'I',0.0,0.0,0.0,0.0,NULL,NULL},*now,*old;
FILE *resfile,*prevfile,*shortfile;

clock_t begin, end;
double time_spent;


resfile=fopen("Results","w");/*Statistics at 4500*/
j= INITSEED; fprintf(resfile,"INITSEED = %d\n",j);
j= NSIMS; fprintf(resfile,"NSIMS = %d\n",j);
fprintf(resfile,"At total_rep = 4500\tt_inf\tt_w\tt_d\ta_inf\t  time4500\n");

shortfile=fopen("Short","w");/*Statistics on extinct trajectories*/
fprintf(shortfile,"Total_inf\tEnd time\n");

prevfile=fopen("Prev","w");
fprintf(prevfile,"   MeanST\t    VarST\t  MeanGT\t    VarGT\tDay4500\t TR+42\n");


begin = clock();

/*===================here  success loop should start...=====*/
for (number_OK_runs=1; number_OK_runs<=NSIMS; number_OK_runs++)
	{
	one_more=1;
	first4500=1;
	while(one_more)
		{
		total_inf=actual_inf=1; total_rep=total_well=total_dead=0;
		for(j=1;j<=500;j++) drep[j]=0;
		sflag=gflag=0;
		now=&start;
		new_infective(now);
		now=now->next;
		start.next=NULL;
		while(now!=NULL)
			{
			switch(now->type)
				{
				case 'S':
					total_rep++;
					if(total_rep<=4500)
						{
						if(sflag && total_rep%9==0){st[total_rep/9]=(now->event_time)-(now->oost);sflag=0;}
						if((total_rep%9)==8){sflag=1;}
						}
					break;
				case 'I':
					new_infective(now);
					total_inf++;
					actual_inf++;
					if(total_inf<=4500)
						{
						if(gflag && total_inf%9==0){gt[total_inf/9]=(now->event_time)-(now->oit);gflag=0;}
						if((total_inf%9)==8){gflag=1;}
						}
					break;
				case 'R':
					total_well++;
					actual_inf--;
					break;
				case 'D':
					total_dead++;
					actual_inf--;
					break;
				default:
					printf("Unexpected error in switch\n");
					break;
				}/*End of switch loop*/
			day=floor(now->event_time)+1;
			drep[day]=total_rep;
			if (actual_inf==0)
				{
				fprintf(shortfile,"%d\t%10.1f\n",total_inf,now->event_time);
				/*Bad run statistics...*/
				}
			else if(total_rep==4500 && first4500)
				{
				/*4500 statistics...*/
				time4500=now->event_time;
				day4500=day;
				total_inf4500=total_inf;
				actual_inf4500=actual_inf;
				total_dead4500=total_dead;
				total_well4500=total_well;
				smean=svar=0.0;
				for (j=1; j<=500; j++)
					{
					smean+=st[j];
					svar+=st[j]*st[j];
					}
				smean/=500.0;
				svar=(svar-500.0*smean*smean)/499;
				gmean=gvar=0.0;
				for (j=1; j<=500; j++)
					{
					gmean+=gt[j];
					gvar+=gt[j]*gt[j];
					}
				gmean/=500.0;
				gvar=(gvar-500.0*gmean*gmean)/499;
				first4500=0;
				}
			if((total_rep>=4500) && (floor(now->event_time) - day4500 > 41)) 
				{
				/*"6 weeks later" statistics*/
				final=total_rep;
				if(now->type=='S') final--;
				fprintf(prevfile,"%10.2f\t%10.2f\t%10.2f\t%10.2f\t%d\t%d\t",smean,
				svar,gmean,gvar,day4500,final);
				for(j=2;j<=day4500+42;j++) if(drep[j]<drep[j-1]) drep[j]=drep[j-1];
				for(j=1;j<=day4500+41;j++) fprintf(prevfile,"%d\t",drep[j]);
				fprintf(prevfile,"%d\n",drep[day4500+42]);
				while(now!=NULL){old=now;now=now->next;free(old);}
				one_more=0;
				}
			if(now!=NULL)
				{old=now;
				now=now->next;
				free(old);
				}
			}/*End of while now!=NULL loop... */
		}/*End of one_more loop*/ /*One "big" outbreak is over*/
	
	fprintf(resfile," \t%d\t%d\t%d\t%d\t%10.1f\n",total_inf4500,total_well4500,
	total_dead4500, actual_inf4500,time4500);
	}/*End of for loop*/
		
end = clock();
time_spent = (double)(end - begin) / CLOCKS_PER_SEC;
j = NSIMS;	

fprintf(resfile,"CPU time for %d runs (sec) %10.1f\n",j,time_spent);
fclose(resfile);
fclose(prevfile);
return(0);
}
