# Supplementary material for: Estimation in emerging epidemics: biases and remedies
Source: J R Soc Interface. 2019 Jan 16;16(150):20180670. doi: 10.1098/rsif.2018.0670 (PMC6364646; doi:10.1098/rsif.2018.0670)
Supplement: multiple_infectors.R [file rsif20180670supp3.r]

#=============Parameters=================
# p=true probability of infection/contact
# crate = rate of contacts = 0.0725 rexp(1,crate) (mean 13.79) intervals
# Incubation period ~ rgamma(1,kappa,lambda), with mean kappa/lambda
# Alternative incubation period ~ rlnorm(1,mu,sigma) with same mean and variance
# n=patient sample size
# nsamples=number of sample simulations
# Time 0 at first contact, added to rgeom(1,p)...
#=============Global variables==================
#s=time of symptoms
#times=vector of contact times < s
#m=moment of infection
#f=final number of contacts < s
#results=list(list(m,f,times,s))
#est=dataframe with estimates
#=============Assignments================
n=500
nsamples=1000
p=1/2
crate=0.0725
kappa=1.9808
lambda=0.1738
mu=0.5*log(kappa^3/((kappa+1)*lambda^2))
sigma=sqrt(log((kappa+1)/kappa))
#Incubation time: E=11.4, sd=8.1...
est=data.frame(mlp=numeric(nsamples),mlkappa=numeric(nsamples),
mllambda=numeric(nsamples),mlmean=numeric(nsamples),mlvar=numeric(nsamples),
momp=numeric(nsamples),mominterexp=numeric(nsamples),
mommean=numeric(nsamples),momvar=numeric(nsamples),meanf=numeric(nsamples),
varf=numeric(nsamples),means=numeric(nsamples),vars=numeric(nsamples))
#====Loglik for Gamma(kappa,lambda) with mean kappa/lambda (x=(p,kappa,lambda))...
# n and results are global
tomll=function(x)
  {
  calc=vector("numeric",n);
  for(i in 1:n)
    {
    f=results[[i]][[2]];
    times=results[[i]][[4]]-results[[i]][[3]];
    calc[i]= log(sum(((1-x[1])^(0:(f-1)))*times^(x[2]-1)*exp(-x[3]*times)));
    }
  return(sum(calc)+n*(log(x[1]*x[3]^x[2]/gamma(x[2]))));
  }
#====Grad(Loglik) for Gamma(kappa,lambda) with mean kappa/lambda (x=(p,kappa,lambda))...
grad=function(x)
  {
  p=kap=lam=vector("numeric",n);
  for(i in 1:n)
    {
    f=results[[i]][[2]];
    times=results[[i]][[4]]-results[[i]][[3]];
    vec=((1-x[1])^(0:(f-1)))*times^(x[2]-1)*exp(-x[3]*times);
    svec=sum(vec);
    p[i]=sum((0:(f-1))*vec)/svec;
    kap[i]=sum(log(times)*vec)/svec;
    lam[i]=sum(times*vec)/svec;
    }
  return(c(n/x[1]-sum(p)/(1-x[1]),n*(log(x[3])-digamma(
  x[2]))+sum(kap),n*x[2]/x[3]-sum(lam)));
  }
#=============Simulation================
for(j in 1:nsamples)
  {
  results=list()
  #=============Sample creation=======================
  for(i in 1:n)
    {
    k=m=rgeom(1,p)+1;
    times=c(0,cumsum(rexp(k-1,crate)));
    #s=times[k]+rgamma(1,kappa,lambda);
    s=times[k]+rlnorm(1,mu,sigma)
    t=times[k]+rexp(1,crate);
    while(t<s)
      {times=c(times,t);k=k+1;t=times[k]+rexp(1,crate);}
      f=k;
    results[[i]]=list(m,f,times,s);
    }
  #=============ML estimation=======================
  est[j,1:3]=optim(c(0.75,2,0.2),tomll,grad,method="L-BFGS-B",
  lower=c(0.01,0.1,0.01),upper=c(0.99,Inf,Inf),control=list(fnscale=-1))$par
  est[j,4]=est[j,2]/est[j,3]
  est[j,5]=est[j,2]/est[j,3]^2
  #=============Moment estimation===================
  v=vector("numeric",n)
  for(i in 1:n){v[i]=results[[i]][2]}# F
  v=unlist(v)
  meanf=mean(v)
  varf=var(v)
  for(i in 1:n){v[i]=results[[i]][4]} #S
  v=unlist(v)
  means=mean(v)
  vars=var(v)
  est[j,10]=meanf
  est[j,11]=varf
  est[j,12]=means
  est[j,13]=vars
  est[j,7]=means/(meanf-1) #Est. inter-exposure period
  est[j,6]=2/(est[j,7]^(-2)*vars-varf+meanf+1) #Est. of p
  est[j,8]=(meanf-1/est[j,6])*est[j,7] #Est. of mean
  est[j,9]=(varf-(1-est[j,6])/est[j,6]^2-meanf+1/est[j,6])*est[j,7]^2
  }
#==============Conclusions?=============================
m=mean(est$mlp);l=1.96*sd(est$mlp)/sqrt(nsamples)
c(m-l,m+l) # p=0.5 ML (gamma)
m=mean(est$momp);l=1.96*sd(est$momp)/sqrt(nsamples)
c(m-l,m+l) # p=0.5 Mom
m=mean(est$mlmean);l=1.96*sd(est$mlmean)/sqrt(nsamples)
c(m-l,m+l) # mean=11.4 ML (gamma)
m=mean(est$mommean);l=1.96*sd(est$mommean)/sqrt(nsamples)
c(m-l,m+l) # mean=11.4 Mom
m=mean(est$mlvar);l=1.96*sd(est$mlvar)/sqrt(nsamples)
c(m-l,m+l) # var=65.6 ML (gamma)
m=mean(est$momvar);l=1.96*sd(est$momvar)/sqrt(nsamples)
c(m-l,m+l) # var=65.6 Mom
